# Supplementary material for: Specific genes of the dopaminergic (dop-3) and serotonergic (tph-1) pathways contribute to the effects of ethanol consumption in Caenorhabditis elegans
Source: PLoS One. 2026 Mar 23;21(3):e0344966. doi: 10.1371/journal.pone.0344966 (PMC13008063; doi:10.1371/journal.pone.0344966)
Supplement: S1 File — (XLSX) [file pone.0344966.s007.xlsx]

## Sheet: Figure 1 and S1
days of adulthood	N2	200mM EtOH N2	400mM EtOH N2		days of adulthood	dop-3 (BZ873)	200mM EtOH dop-3 (BZ873)	400mM EtOH dop-3 (BZ873)		days of adulthood	tph-1 (MT14984)	200mM EtOH tph-1 (MT14984)	400mM EtOH tph-1 (MT14984)
9	0				6	0				6	0
9	0				6	0				6	0
9	0				6	0				6	0
9	0				6	0				6	0
9	0				6	0				6	0
9	0				6	0				6	0
9	0				6	0				6	0
9	0				6	0				6	0
9	1				6	0				6	0
9	1				6	0				6	0
9	1				6	0				6	0
9	1				6	0				6	0
9	1				9	1				6	0
10	1				10	1				6	0
11	0				10	1				6	0
11	0				10	1				6	0
11	0				10	1				6	0
11	0				11	1				6	0
11	1				11	1				6	0
11	1				12	1				6	0
12	1				12	1				6	0
12	1				12	1				6	0
12	1				12	1				6	0
12	1				12	1				6	0
13	0				12	1				6	0
13	0				12	1				6	0
13	0				12	1				6	0
13	0				12	1				6	0
13	0				13	1				6	0
13	1				13	1				7	0
13	1				13	1				7	0
13	1				13	1				7	0
14	1				13	1				8	0
14	1				13	1				8	0
14	1				13	1				8	0
14	1				13	1				8	0
14	1				13	1				8	0
15	1				13	1				8	0
15	0				13	1				8	0
16	0				14	1				8	0
16	0				14	1				8	0
16	0				14	1				8	0
16	0				14	1				8	0
16	0				14	1				8	0
16	1				15	1				8	0
16	1				15	1				8	0
18	1				15	1				8	0
18	1				15	1				8	0
19	1				16	1				8	0
20	1				16	1				8	0
20	1				16	1				8	0
21	1				16	1				8	0
22	1				16	1				8	0
22	1				16	1				8	0
24	1				16	1				8	0
24	1				16	1				8	0
9		0			16	1				8	0
9		0			16	1				8	0
9		0			16	1				8	0
9		0			18	1				8	0
9		0			18	1				8	0
9		0			18	0				8	0
9		0			18	0				8	0
9		0			18	0				8	0
9		1			18	0				8	0
9		1			18	0				8	0
9		1			19	1				8	0
9		1			19	1				8	0
9		1			21	1				8	0
10		1			27	1				8	0
10		1			6		0			8	0
10		1			6		0			8	0
10		1			6		0			8	0
12		1			6		0			8	0
12		1			6		0			8	0
12		1			6		0			8	0
12		1			6		0			8	0
12		1			6		0			8	0
12		1			6		0			8	0
12		0			6		0			8	0
12		0			6		0			8	0
13		1			6		0			8	1
13		1			6		0			8	1
13		1			6		0			8	1
13		1			6		0			8	1
13		1			6		0			8	1
13		1			6		0			8	1
14		1			6		1			8	1
14		1			9		0			8	1
14		1			9		0			8	1
14		1			9		0			8	1
14		1			9		0			8	1
14		1			9		0			8	1
14		1			9		0			9	1
14		1			9		1			9	1
14		1			9		1			9	1
14		1			9		1			9	1
14		1			9		1			9	1
16		1			9		1			9	1
16		1			9		1			9	1
16		1			12		1			9	1
17		0			12		1			9	1
17		0			12		1			9	0
17		0			12		1			9	0
17		0			12		1			9	0
17		0			13		1			9	0
17		1			13		1			9	0
17		1			13		1			9	0
18		1			13		1			9	0
18		1			13		1			9	0
18		1			13		1			9	0
18		1			13		1			9	0
18		1			13		1			9	0
18		1			13		1			9	0
19		1			13		1			9	0
20		1			13		1			9	0
21		1			13		1			9	0
21		1			13		0			9	0
22		1			14		1			10	1
22		1			14		1			10	1
22		1			14		1			10	1
23		1			14		1			10	1
23		1			14		1			10	1
25		1			15		1			10	0
28		1			15		1			10	0
10			0		16		1			10	0
10			0		16		1			10	0
10			0		16		1			10	0
10			0		16		1			10	0
10			0		16		1			10	0
10			0		18		1			11	1
10			1		19		1			11	1
10			1		19		1			11	1
10			1		19		1			11	1
10			1		19		1			11	1
10			1		19		1			12	1
11			1		19		1			12	1
11			1		20		1			12	1
11			1		20		1			12	1
12			0		21		1			12	1
12			0		6			0		12	1
12			1		6			0		12	1
12			1		6			0		12	1
12			1		6			0		12	1
12			1		6			0		12	1
12			1		6			0		12	1
12			1		6			0		12	1
12			1		6			0		13	1
12			1		6			0		13	1
12			1		6			0		13	1
13			1		6			0		13	1
13			1		6			0		13	1
13			1		6			0		13	1
13			1		6			0		13	1
13			1		6			0		13	1
14			1		6			0		13	1
14			1		6			0		14	1
14			1		6			0		14	1
15			1		6			0		14	1
15			1		6			0		14	1
17			1		6			0		14	1
17			1		6			0		14	1
19			1		6			0		14	1
19			1		6			0		15	1
20			1		6			0		15	1
23			1		6			1		16	1
					9			1		16	1
					9			1		16	1
					9			1		16	1
					9			1		16	1
					9			1		17	1
					9			1		17	1
					9			0		17	1
					9			0		17	1
					13			0		18	1
					13			0		20	1
					13			1		20	1
					13			1		22	1
					13			1		25	1
					13			1		6		0
					14			1		6		0
					14			1		6		0
					14			1		6		0
					14			1		6		0
					14			1		6		0
					15			1		6		0
					15			1		6		0
					15			1		6		0
					15			1		6		0
					15			1		6		0
					16			1		6		0
					16			1		6		0
					16			1		6		0
					16			1		6		0
					16			1		6		0
					16			1		6		0
					16			1		6		0
					18			0		6		0
					18			1		6		0
					20			1		6		0
					20			1		6		0
					20			1		6		0
					21			1		6		1
					21			1		6		1
					22			1		6		1
					22			1		6		1
										7		0
										7		0
										7		0
										7		0
										7		0
										7		0
										7		0
										7		0
										7		0
										7		0
										8		1
										8		1
										8		1
										8		1
										8		1
										8		1
										8		1
										8		1
										8		1
										8		1
										9		0
										9		0
										9		0
										9		0
										9		0
										9		0
										9		0
										9		1
										9		1
										9		1
										9		1
										9		1
										9		1
										9		1
										10		0
										10		0
										10		1
										10		1
										10		1
										10		1
										10		1
										10		1
										10		1
										11		0
										11		0
										11		0
										11		0
										11		0
										11		0
										11		0
										11		1
										11		1
										11		1
										11		1
										11		1
										11		1
										11		1
										11		1
										12		1
										12		1
										12		1
										13		1
										13		1
										13		1
										13		1
										14		1
										14		1
										14		1
										14		1
										15		0
										15		0
										15		0
										15		0
										15		0
										15		0
										15		0
										15		0
										16		1
										17		0
										17		0
										17		1
										17		1
										17		1
										18		1
										18		1
										19		0
										19		0
										22		1
										24		1
										6			0
										6			0
										6			0
										6			0
										6			0
										6			0
										6			0
										6			0
										6			0
										6			0
										6			0
										6			0
										6			0
										6			0
										6			0
										6			0
										6			0
										6			0
										6			0
										6			0
										6			0
										6			0
										6			0
										6			0
										6			0
										6			0
										6			0
										6			0
										6			0
										6			0
										6			0
										6			0
										6			0
										6			0
										6			0
										6			0
										6			0
										6			0
										6			0
										6			0
										6			0
										6			1
										6			1
										6			1
										6			1
										6			1
										7			0
										7			0
										7			0
										7			0
										7			0
										7			1
										7			1
										8			1
										8			1
										8			1
										8			1
										8			1
										8			1
										8			1
										8			1
										9			0
										9			0
										9			0
										9			0
										9			1
										9			1
										9			1
										9			1
										9			1
										9			1
										9			1
										9			1
										9			1
										9			1
										9			1
										10			0
										10			0
										10			0
										10			0
										10			0
										10			0
										10			0
										10			0
										10			0
										10			0
										10			0
										10			0
										10			1
										10			1
										10			1
										11			0
										11			0
										11			1
										11			1
										11			1
										11			1
										11			1
										12			1
										12			1
										12			1
										12			1
										13			0
										13			0
										13			0
										13			0
										13			0
										13			0
										13			0
										13			1
										14			1
										14			1
										14			1
										15			1
										15			1
										15			1
										16			1
										17			1
										17			1
										19			1
										19			1
										20			1
										20			1
										20			1
										22			1
										25			1

## Sheet: Figure 2
wave initiation length
N2	200mM EtOH N2	400mM EtOH N2	dop-3 (BZ873)	200mM EtOH dop-3 (BZ873)	400mM EtOH dop-3 (BZ873)	tph-1 (MT14984)	200mM EtOH tph-1 (MT14984)	400mM EtOH tph-1 (MT14984)
77.2781	74.8636	82.3654	94.7244	115.508	92.7623	99.1686	113.413	97.2855
105.065	99.1484	111.717	117.278	102.823	104.751	83.3307	85.1896	82.3995
73.3509	108.317	120.598				111.107	98.6115	91.055
brush stroke
N2	200mM EtOH N2	400mM EtOH N2	dop-3 (BZ873)	200mM EtOH dop-3 (BZ873)	400mM EtOH dop-3 (BZ873)	tph-1 (MT14984)	200mM EtOH tph-1 (MT14984)	400mM EtOH tph-1 (MT14984)
1.52297	1.70303	1.60784	1.65986	1.67155	1.53231	1.42481	1.46514	1.48805
1.62485	1.58706	1.64186	1.44431	1.41831	1.44898	1.34475	1.36404	1.34969
1.32035	1.47873	1.48709				1.48035	1.44319	1.44778
activity
N2	200mM EtOH N2	400mM EtOH N2	dop-3 (BZ873)	200mM EtOH dop-3 (BZ873)	400mM EtOH dop-3 (BZ873)	tph-1 (MT14984)	200mM EtOH tph-1 (MT14984)	400mM EtOH tph-1 (MT14984)
81.2595	87.2858	84.4774	97.0651	107.756	86.7577	89.9417	97.9428	91.1641
95.7457	90.8157	102.147	102.652	95.8095	95.9893	80.2959	83.6966	79.5823
77.7538	98.1456	106.156				98.9219	89.9517	83.8322

## Sheet: Figure 3 and S3
N2
minutes	0 M / no EtOH plate			0 M / EtOH plate			0.2 M EtOH/ no EtOH plate			0.2 M EtOH / EtOH plate			0.4 M EtOH / no EtOH plate			0.4 M EtOH / EtOH plate
0	0	0	0	0	0	0	0	0	0	0	0	0	0	0	0	0	0	0
10	100	76.5385	68.7838	86.1487	65.6863	61.3095	44.7917	25.9662	4.16667	79.1667	15.8863	7.48663	42.4242	11.8056	4.34783	41.6667	13.5135	17.7034
20	100	94.2308	94.5946	87.5	82.8431	92.2619	46.875	76.4493	57.5	83.3333	66.0535	26.738	63.6364	37.8472	17.9952	52.2222	48.6487	48.6842
30	100	98.0769	98.6487	87.5	94.1176	95.8333	94.4444	95.0483	75.8333	83.3333	90.1338	86.631	68.1818	49.6528	25.7246	62.7778	54.054	72.8469
40	100	100	100	87.5	100	100	94.4444	97.2222	89.1667	83.3333	97.8261	95.4545	77.2727	52.7778	28.5024	95	67.5676	75.4785
50	100	100	100	87.5	100	100	100	97.2222	92.5	83.3333	97.8261	95.4545	81.8182	58.3333	37.8019	100	75.6757	78.1101
60	100	100	100	87.5	100	100	100	100	92.5	83.3333	97.8261	95.4545	81.8182	64.5833	42.7536	100	75.6757	78.1101
dop-3
minutes	0 M / no EtOH plate				0 M / EtOH plate				0.2 M EtOH/ no EtOH plate				0.2 M EtOH / EtOH plate				0.4 M EtOH / no EtOH plate				0.4 M EtOH / EtOH plate
0	0	0	0	0	0	0	0	0	0	0	0	0	0	0	0	0	0	0	0	0	0	0	0	0
10	41.533	33.2359	58.9912	17.094	51.2308	21.0227	91.6667	0	59.9026	10.8466	18.3333	1.11111	32.2193	2.77778	38.8889	1.25	0.0251973	0	0	14.2857	0	0	13.6364	0
20	90.9091	84.6979	92.1053	50.8547	78.5385	72.3485	100	59.0278	80.1948	28.836	40.8333	14.0278	52.6069	25.4274	42.5926	14.8611	24.2391	8.33333	22.3485	26.1905	25.8065	0	27.2727	10.8333
30	90.9091	91.8129	97.3684	79.0598	94.2308	77.4621	100	93.75	82.4675	48.9418	70.8333	46.9444	82.4675	48.9418	70.8333	46.9444	45.4348	35.4167	69.697	40.4762	48.3871	2.08333	40.9091	26.6667
40	90.9091	91.8129	97.3684	92.4501	98.0769	84.6591	100	100	89.2857	85.3175	85	61.1111	58.9572	54.7009	66.6667	70.2315	52.2826	50	91.6667	54.7619	54.8387	7.29167	54.5455	35.8333
50	90.9091	91.8129	97.3684	98.1482	98.0769	86.1742	100	100	89.2857	88.8889	93.3333	63.1944	58.9572	64.1026	75.9259	80.1389	58.8043	64.5833	91.6667	61.9048	58.0645	9.375	59.0909	53.3333
60	90.9091	91.8129	97.3684	98.1482	98.0769	86.1742	100	100	89.2857	88.8889	93.3333	66.3889	58.9572	76.282	79.6296	81.3889	60.9783	81.25	91.6667	71.4286	58.0645	18.2292	59.0909	73.3333
tph-1
minutes	0 M / no EtOH plate			0 M / EtOH plate			0.2 M EtOH/ no EtOH plate			0.2 M EtOH / EtOH plate			0.4 M EtOH / no EtOH plate			0.4 M EtOH / EtOH plate
0	0	0	0	0	0	0	0	0	0	0	0	0	0	0	0	0	0	0
10	45.3634	61.8491	34.2657	46.0784	70.0893	35.8974	27.9464	10.7143	22.5275	40.6707	21.0526	24.7024	0	3.84615	0	5.26316	2.94118	13.8889
20	77.5689	94.2264	93.8811	77.2876	94.0179	79.8077	42.4107	38.6364	59.8901	70.3658	74.7678	70.2381	19.8864	15.7051	12.5	39.8169	42.1123	38.8889
30	94.7368	99.0566	100	91.3399	98.5714	94.0705	71.4286	80.1948	73.2601	90.061	91.7957	85.7143	35.2273	27.8846	25	48.5126	47.3262	56.9444
40	97.3684	100	100	100	98.5714	97.9167	75.7143	91.8831	91.3919	96.2805	94.4272	96.4286	42.0455	31.7308	41.6667	75.1716	62.2995	87.5
50	100	100	100	100	100	100	81.4286	91.8831	97.6191	98.7805	97.3684	100	62.2159	49.5192	70.8333	77.3455	77.2727	91.6667
60	100	100	100	100	100	100	100	91.8831	97.6191	98.7805	97.3684	100	65.3409	57.532	79.1667	79.5195	79.5455	100
% at the goal by 30 minutes N2
0 M / no EtOH plate	0 M / EtOH plate	0.2 M EtOH/ no EtOH plate	0.2 M EtOH / EtOH plate	0.4 M EtOH / no EtOH plate	0.4 M EtOH / EtOH plate
100	87.5	94.4444	83.3333	68.1818	62.7778
98.0769	94.1176	95.0483	90.1338	49.6528	54.054
98.6487	95.8333	75.8333	86.631	25.7246	72.8469
% at the goal by 30 minutes dop-3
0 M / no EtOH plate	0 M / EtOH plate	0.2 M EtOH/ no EtOH plate	0.2 M EtOH / EtOH plate	0.4 M EtOH / no EtOH plate	0.4 M EtOH / EtOH plate
90.9091	94.2308	82.4675	82.4675	45.4348	48.3871
91.8129	77.4621	48.9418	48.9418	35.4167	2.08333
97.3684	100	70.8333	70.8333	69.697	40.9091
79.0598	93.75	46.9444	46.9444	40.4762	26.6667
% at the goal by 30 minutes tph-1
0 M / no EtOH plate	0 M / EtOH plate	0.2 M EtOH/ no EtOH plate	0.2 M EtOH / EtOH plate	0.4 M EtOH / no EtOH plate	0.4 M EtOH / EtOH plate
94.7368	91.3399	71.4286	90.061	35.2273	48.5126
99.0566	98.5714	80.1948	91.7957	27.8846	47.3262
100	94.0705	73.2601	85.7143	25	56.9444

## Sheet: Figure 4
Dopamine vesicle exocytosis
untreated	200mM EtOH	400mM EtOH
157.47	255.84	431.98
334.51	309.39	757.48
704.46	689.9	520.03
261.98	378.67	720.37
244.73	432.98	973.35
333.25	387.4	1030.91
Serotonin vesicle exocytosis
untreated	200mM EtOH	400mM EtOH
469.21	455.5
368.71	309.34	443.86
367.44	291.36	558.31
348.92	662.14
376.36	383.48	741.61

## Sheet: Figure 5
sod-3
N2	N2 200mM EtOH	N2 400mM EtOH	dop-3(ok295)	dop-3(ok295) 200mM EtOH	dop-3(ok295) 400mM EtOH	tph-1(n4622)	tph-1(n4622) 200mM EtOH	tph-1(n4622) 400mM EtOH
1.0112	0.239452	0.566518	0.0850971	0.0639728	0.235268	0.622219	4.4	0.192147
1.00511	0.543433	0.219829	0.476223	0.124259	0.0471791	0.0826148	3.6569	0.312401
1.006	0.0320842	0.0633637	0.614593	0.413757	0.451665	1.0127		0.174323
1.50341	0.189702	0.0231387	1.13344	0.390553		1.10783
1.02866				1.24449		0.520016
adh-1
N2	N2 200mM EtOH	N2 400mM EtOH	dop-3(ok295)	dop-3(ok295) 200mM EtOH	dop-3(ok295) 400mM EtOH	tph-1(n4622)	tph-1(n4622) 200mM EtOH	tph-1(n4622) 400mM EtOH
1.06377	0.0559531	0.0203199	0.788722	0.518185	0.371385	0.83087	0.0666649	0.0681643
1.00082	0.00435881	0.0540705	0.889443	0.43734	0.0304533	0.711128	0.125615	0.189515
1.14308	0.0877517		1.01817	1.00423	0.0476111	0.817818	0.151495
1.09019			0.688411	0.920915			0.206554
				0.927199
gst-4
N2	N2 200mM EtOH	N2 400mM EtOH	dop-3(ok295)	dop-3(ok295) 200mM EtOH	dop-3(ok295) 400mM EtOH	tph-1(n4622)	tph-1(n4622) 200mM EtOH	tph-1(n4622) 400mM EtOH
1.03786	0.782149	0.615538	0.416843	0.531365	3.31549	2.35663	0.341047	6.08796
1.0211	0.570708	0.757293	0.485447	0.268943	1.11961	1.92924	0.281832	6.52491
1.0283	0.798187	0.481955			1.13906	1.01351	0.283642
1.00876		0.822367			2.98998	0.52362
1.00839					0.987827	0.576264
1.09798					1.18362	0.470451

## Sheet: S2
wave initiation length
N2	600mM EtOH N2	dop-3 (BZ873)	600mM EtOH dop-3 (BZ873)	tph-1 (MT14984)	600mM EtOH tph-1 (MT14984)
108.558	48.58	71.6205	53.8833	97.6609	87.9796
119.961	68.9847	95.4347	41.289	91.1903	106.829
68.9518	72.2841	133.474	78.2838
99.151	61.5742	98.4378	50.353
84.0085	56.7503
brush stroke
N2	600mM EtOH N2	dop-3 (BZ873)	600mM EtOH dop-3 (BZ873)	tph-1 (MT14984)	600mM EtOH tph-1 (MT14984)
1.42382	1.18286	1.40447	1.29833	1.26689	1.239
1.47882	1.31895	1.52547	1.27841	1.33971	1.30684
1.41471	1.30636	1.59279	1.34157
1.52016	1.34956	1.44139	1.28934
1.40063	1.26457
activity
N2	600mM EtOH N2	dop-3 (BZ873)	600mM EtOH dop-3 (BZ873)	tph-1 (MT14984)	600mM EtOH tph-1 (MT14984)
88.2247	53.3168	67.7782	58.6133	75.5069	51.546
91.0682	61.3032	86.3845	53.9438	71.7991	78.849
68.4606	60.66	109.928	69.3577
85.243	64.0075	87.6342	58.6414
74.7458	59.0103

## Sheet: S4
	control	200mM EtOH
	10765.9	12203.6
	10459.5	11019.3
	10570.8	10213.1
	10332	10787.3
	10956.5	10134.6
	10965.5	10280.2
	11114.6
	10340.5
	10251
	10454.2
	10289
	10298.8
	10631
	10594.2
	10928.3
	11361.1
	11545.5
	10683.9
	10480.1
